# Supplementary material for: Case report: Weil’s disease with multiple organ failure in a child living in dengue endemic area
Source: BMC Res Notes. 2016 Aug 15;9:407. doi: 10.1186/s13104-016-2210-4 (PMC4986206; doi:10.1186/s13104-016-2210-4)
Supplement: Supplementary file 1 — 10.1186/s13104-016-2210-4 Dataset for the case report. [file 13104_2016_2210_MOESM1_ESM.xlsx]

## Sheet: Sheet1
Weil's disease patient (male, 12 years old)
Date		2016-02-11	2015-02-12	2015-02-13	2015-02-14	2015-02-15	2015-02-16	2015-02-17	2015-02-18	2015-02-19	2015-02-20	2015-02-21	2015-02-22	2015-02-23	2015-02-24	2015-02-25	2015-02-26	2015-02-27	2015-02-28	2015-03-01	2015-03-02	2015-03-03	2015-03-04	2015-03-11
Day of hospitalization			1	2	3	4	5	6	7	8	9	10	11	12	13	14	15	16	17	18	19	20	21	28
Hematology
	Hb (11,8 - 15,6 g/dL)	12,4	12,2	10,9	8,8	8,9	7,8	8,4	9,0	9,5	9,7	9,0	9,1	9,3	8,8	8,7	8,4	8,3	8,5	8,8	8,6	8,9	8,7	8,9
	Leucocytes (4.500 - 13.500 / uL)	7900	7200	8600	15400	15200	13600	16600	23000	28100	33900	13800	15200	17900	17700	16200	13200	11300	10100	9300	7100	6000	5300	5500
	Ht (33-45 %)	36,1	36	31	25	25	23	23	26	26	27	26	26	25	24	24	24	24	25	25	26	28	27	27
	Thrombocyte (156.000-408.000 /uL)	77000	68000	43000	20000	24000	52000	76000	102000	186000	202000	222000	435000	533000	560000	542000	513000	504000	480000	452000	310000	252000	233000	483000
	Diff count
	Myelocyte (0 %)		0	0	0	1	1	1	1	2	1	0	0	0	0	0	0	0	0	0	0	0	0	0
	Metamyelocyte (0 %)		0	0	1	1	2	3	3	2	2	1	0	0	0	0	0	0	0	0	0	0	0	0
	Basophils (0-1 %)	0	0	0	0	0	0	0	0	0	0	0	0	0	0	0	0	0	0	0	0	0	0	0
	Eosinophils (1-5 %)	1	0	0	0	0	0	0	1	0	0	0	0	0	0	0	0	0	0	0	0	0	0	0
	Band neutrophil (3-6 %)	0	3	5	5	6	8	9	10	9	10	8	5	6	6	4	2	2	1	0	0	0	0	0
	Segmented neutrophil (25-60 %)	84	83	82	80	82	81	80	79	80	81	78	79	80	81	76	72	70	66	65	66	64	60	58
	Lymphocytes (25-50 %)	10	10	9	7	7	5	5	4	4	5	10	13	12	11	17	22	24	30	30	28	30	35	35
	Monocytes (1-6 %)	5	4	4	7	3	3	2	2	2	1	3	3	2	2	3	4	4	3	5	6	6	5	7
Coagulation	PT (11,2-18)		13,1	13,5	14,3	15,6	15,8	16,4	16,7	17,9	18,1	16,5	15,8	13,4	13,6	13,7	14,1	14,0	13.9	13,8	13,3	13,9	13,5	13,2
	aPTT (27-42)		32	36	34	41	77,8	89,5	102,6	115,4	121,7	88,4	53,3	34,6	33,1	34,3	35,6	33,5	36,4	35,4	37,0	36,4	34,2	33,1
Chemistry	Total bilirubin (< 1 mg/dL)		1,1	2,6	4,82	15,8	21,4	24,3	28,3	27,2	25,8	22,3	19,5	17,76	16,5	15,3	13,8	11,6	8,4	7,3	6,1	5,0	4,82	3,78
	Direct bilirubin (<0,3)		0,8	2,0	4,01	14,2	19,56	22,1	26,2	25,2	24,0	21,1	18,0	16,87	15,6	14,43	12,95	10,75	7,56	6,47	5,28	4,18	4,01	3,13
	Indirect bilirubin (<0,7)		0,3	0,6	0,81	1,6	2,18	2,2	2,1	2,0	1,8	1,2	1,5	0,89	0,89	0,87	0,85	0,85	0,84	0,83	0,82	0,82	0,81	0,65
	Protein (6,8-8,6 g/dL)		6,0	5,6	5,0	4,3	3,7	3,7	4,0	4,1	4,6	5,3	6,5	6,7	7,0	6,9	6,9	7,0	7,0	6,8	7,0	7,1	7,0	7,1
	Albumin (3,2-5,2 g/dL)		3,2	3,0	2,8	2,5	2,2	2,3	2,4	2,5	2,8	3,2	3,9	3,8	3,8	3,9	3,7	3,8	3,9	3,6	3,7	3,9	3,8	3,9
	Globulin (1,5-3 g/dL)		3,2	2,6	2,2	1,8	1,5	1,4	1,6	1,6	1,8	2,1	2,6	2,9	3,2	3,0	3,2	3,2	3,1	3,2	3,3	3,2	3,2	3,2
	SGOT (< 47 U/L)		123	245	371	440	660	682	680	350	180	100	52	37	40	41	39	40	38	37	38	40	39	44
	SGPT (< 39 U/L)		53	82	120	154	179	182	180	115	98	73	48	36	38	40	36	37	37	35	36	39	38	47
	Na (132-145 mEq/L )		136	138	142	130	123	120	116	110	117	120	128	131	130	135	142	140	141	145	148	144	143	145
	K (3,1-5,1 mEq/L)		3,6	3,8	4,0	4,2	4,07	4,8	5,2	5,4	4,2	3,80	3,60	4,7	3,44	3,7	3,8	3,6	3,8	4,0	3,9	3,8	4,1	4,5
	Cl (96-111 mEq/L)		110	108	106	104	100	102	100	90	90	92	100	98	100	100	101	108	107	102	108	109	110	110
	Ureum ( < 48 mg/dL)		52	78	111	126	142	188	210	261	278	253	172	286	154	128	92	81	68	65	66	65	64	39
	Creatinine (< 1,0 mg/dL)		1,4	2,3	3,6	4,1	5,0	5,1	5,3	5,7	5,6	5,8	3,1	5,5	2,6	2,0	1,8	1,4	1,2	1,0	0,9	0,9	1,0	0,8
	CK ( < 247 U/L)		326	573	698	894	900	910	908	900	870	721	543	444	320	243	240	226	210	211	208	200	174
	CKMB ( < 24 U/L)		20	23	21	22	20	21	19	20	21	20	23	22	20	18	19	20	18	17	14	12	10
	Troponin (< 0,1 ng/mL)					Negative						Negative
	CRP ( < 0,28 mg/dL)		30.5	70.2	84	99.99	100.4	105	121	118	84.1	53.8	41.4	30.8	22.4	12.1	8.3	5.9	3.1	2.3	2	1.5	1.2
	Lactate (< 15,3)		14.8	16	17.9	18.6	20.5	22	23.4	24	24.6	20	16	12	10	11	12	9	8	7	5	5	5
	Amylase (< 65 U/L)		125	173	200	273	294	322	356	362	350	300	264	215	178	124	88	64	53	48	42	41	40
	Lipase ( 4-29 U/L)		98	122	137	169	190	212	234	235	240	200	187	153	132	113	92	71	62	41	33	25	17
	ALP (< 720 U/L)		225	228	206	245	281	290	298	277	268	284	288	284	263	254	246	237	242	254	244	263	251
	LDH (< 764 U/L)		298	321	536	645	788	897	1076	1025	987	955	844	725	522	500	499	456	382	370	362	330	315
	Blood gas analysis										Metabolic acidosis		Metabolic acidosis
											Partial compensation		Complete compensation
Urine	Protein/albumin						Positive
	Bilirubin in urine						Positive
	Leucocytes in urine						20-30
	Erythrocytes in urine						15-20
Stool	Macroscopic	Yellow, liquid
	Microscopic	Faecal worm (-), entamoeba (-)
	Blood smear		Erythrocytes : Normocrom anisositosis, normoblas (-)
			Leukocyte : neutrophilia (granulocytosis), shift to the left to mielocyte, granula toxic (+), hypersegmented granulocytes and lymphocytes (atypical), blast (-)
			Thrombocyte : Decline
	Malaria							Negative
	Coomb test							Negative
	NS1		Negative
	IgM anti Dengue						Negative
	IgG anti Dengue						Negative
	HBsAg				Negative			Negative
	Anti HCV				Negative			Negative
	IgM anti HAV				Negative			Negative
	TUBEX		2					Negative
	IgM anti Leptospira							Positive
	IgG anti Leptospira							Negative
	Anti HIV										Non reactive
Clinical	Temperature		36.8	38.2	38	37.4	38.4	38	36.3	36	36.8	36.5	36.2	36.8	36.8	36.6	36.8	37.6	37.4	37.2	36.5	37	37
	Pulse rate		100	110	110	101	104	96	88	102	102	78	100	80	88	84	86	88	84	86	82	83	82
	Respiration rate		22	24	24	25	26	26	20	33	38	38	28	28	24	22	24	24	22	24	20	20	20
	Blood pressure		110/70	100/70	110/80	110/70	100/80	100/70	110/70	110/80	110/70	120/70	110/80	115/85	105/70	110/70	115/80	110/75	110/80	115/80	110/70	110/70	110/80
	Awareness		CM	CM	CM	CM	CM	CM	CM	Sopor	Somnolen	Somnolen	Somnolen	Somnolen	CM	CM	CM	CM	CM	CM	CM	CM	CM
	Pale conjunctiva		No	No	No	No	No	No	Yes	Yes	Yes	Yes	Yes	Yes	Yes	Yes	Yes	Yes	Yes	Yes	Yes	Yes	Yes
	Scleral icterus		No	No	No	No	Yes	Yes	Yes	Yes	Yes	Yes	Yes	Yes	Decline	Decline	Decline	Decline	Decline	Decline	Decline	Decline	Decline
	Fever		Yes	Yes	Yes	No	Yes	No	No	No	No	No	No	No	No	No	No	No	No	No	No	No	No
	Chest pain		No	No	No	No	Yes	Yes	Yes	Yes	Yes	?	?	?	?	No	No	No	No	No	No	No	No
	Muscle pain		Yes	Yes	Yes	Yes	Yes	Yes	Yes	Yes	Yes	?	?	?	?	No	No	No	No	No	No	No	No
	Defecation		Diarrhea	Diarrhea	Diarrhea	Diarrhea	Diarrhea	Diarrhea	Improvement	Improvement	Improvement	Normal	Normal	Normal	Normal	Normal	Normal	Normal	Normal	Normal	No defecation	No defecation	No defecation
	Urination		Normal	Normal	Normal	Normal	Normal	Decreased	Decreased	No urine	No urine	Improvement	Improvement	Improvement	Normal	Normal	Normal	Normal	Normal	Normal	Normal	Normal	Normal
	Lungs : VBS		Pos/pos	Pos/Pos	Pos/pos	Pos/Pos	Pos/pos	Pos/Pos	Pos/pos	Pos/Pos	Diminished	Diminished	Pos/Pos	Pos/Pos	Pos/pos	Pos/Pos	Pos/pos	Pos/Pos	Pos/pos	Pos/Pos	Pos/pos	Pos/Pos	Pos/pos
												Kussmaul breathing
	Hepatomegaly		No	No	No	No	1 cm	2 cm	4 cm	4 cm	4 cm	4 cm	4 cm	3cm	3 cm	3 cm	2 cm	1 cm	Not palpable	Not palpable	Not palpable	Not palpable	Not palpable
	Epigastric tenderness on palpation		No	No	No	No	Yes	Yes	Yes	Yes	Yes	No data	No data	No data	No data	No	No	No	No	No	No	No	No
	Extremities		Normal	Normal	Normal	Normal	Normal	Edema	Edema	Edema	Decline	Decline	Normal	Normal	Normal	Normal	Normal	Normal	Normal	Normal	Normal	Normal	Normal
	Heart		Normal	Normal	Normal	Normal	Normal	Normal	Normal	Normal	Normal	Dysrhythmia	Normal	Normal	Normal	Normal	Normal	Normal	Normal	Normal	Normal	Normal	Normal
Date		2016-02-11	2015-02-12	2015-02-13	2015-02-14	2015-02-15	2015-02-16	2015-02-17	2015-02-18	2015-02-19	2015-02-20	2015-02-21	2015-02-22	2015-02-23	2015-02-24	2015-02-25	2015-02-26	2015-02-27	2015-02-28	2015-03-01	2015-03-02	2015-03-03	2015-03-04	2015-03-11
Treatment
Oral	Paracetamol	3X500 mg
	L-Bio : Probiotic	2 X 1 sachet
	Oral rehydration solution	ad lib
	Urdafalk (ursodeoxycholic acid)	3 X 500 mg
	Vitamin E	2 X 400 mg
	Vitamin A	1 X 200 mg
	Vitamin B, C	3 X 1 mg
	Lasix	2 X 20 mg
	Zinc	1 X 20 mg
	NaCl cap	8 X 4 tab
	Natrium bicarbonate	6X 5 tab
	Methylprednisolone	3 X 30 mg
IV/IM	Omeprazole	1 X 40 mg
	Penicillin G; IM	6 X 1,5 Juta U
	Ceftriaxone; IV	2 X 1,5 gram
	Albumin 20%	200 mL
	Lasix Injection	2 X 20 mg
	Vitamin K	1 X 5 mg
Infusion	Ringer's acetate (ASERING)
	KaEN 1B
Hemodialysis
